# Supplementary material for: Anthropometry, body composition and chronic disease risk factors among Zambian school-aged children who experienced severe malnutrition in early childhood
Source: Br J Nutr. 2021 Sep 6;128(3):453–60. doi: 10.1017/S0007114521003457 (PMC9340851; doi:10.1017/S0007114521003457)
Supplement: Supplementary file 1 [file S0007114521003457sup.zip]

Archive with 2 entries (2 files):
- S0007114521003457sup001.docx
- S0007114521003457sup002.docx
